# Supplementary material for: Discriminant Analysis of the Nutritional Components between Organic Eggs and Conventional Eggs: A 1H NMR-Based Metabolomics Study
Source: Molecules. 2022 May 7;27(9):3008. doi: 10.3390/molecules27093008 (PMC9102658; doi:10.3390/molecules27093008)
Supplement: Supplementary file 1 [file molecules-27-03008-s001.zip]

Archive with 1 entries (1 files):
- molecules-1676691-supplementary.pdf
